# Supplementary material for: The Use of Gel Electrophoresis to Separate Multiplex Polymerase Chain Reaction Amplicons Allows for the Easy Identification and Assessment of the Spread of Toxigenic Clostridioides difficile Strains
Source: Gels. 2024 Dec 12;10(12):818. doi: 10.3390/gels10120818 (PMC11675878; doi:10.3390/gels10120818)
Supplement: Supplementary file 1 [file gels-10-00818-s001.zip]

Archive with 1 entries (1 files):
- gels-3333411-supplementary.pdf
